# Supplementary material for: Untargeted Metabolomic and Lipidomic Profiling Reveals Distinct Biochemical Patterns in Treated Biotinidase Deficiency
Source: Int J Mol Sci. 2026 Jan 20;27(2):1018. doi: 10.3390/ijms27021018 (PMC12842227; doi:10.3390/ijms27021018)
Supplement: Supplementary file 1 [file ijms-27-01018-s001.zip]

Archive with 3 entries (3 files):
- Figure S1 S2.pdf
- Table S1.pdf
- Table S2.pdf
